# Supplementary material for: Hypoxia Affects the Antioxidant Activity of Glutaredoxin 3 in Scylla paramamosain through Hypoxia Response Elements
Source: Antioxidants (Basel). 2022 Dec 29;12(1):76. doi: 10.3390/antiox12010076 (PMC9855028; doi:10.3390/antiox12010076)
Supplement: Supplementary file 1 [file antioxidants-12-00076-s001.zip]

Archive with 1 entries (1 files):
- Supplementary Materials-Table S1.pdf
